# Supplementary material for: Comparison of diagnostic performances of ten different immunoassays detecting anti-CCHFV IgM and IgG antibodies from acute to subsided phases of Crimean-Congo hemorrhagic fever
Source: PLoS Negl Trop Dis. 2021 Mar 15;15(3):e0009280. doi: 10.1371/journal.pntd.0009280 (PMC7993781; doi:10.1371/journal.pntd.0009280)
Supplement: S1 Table — Comparison of results of BNITM IFAs, EUROIMMUN IIFTs, BLACKBOX ELISAs, EUROIMMUN ELISAs and VectorBest ELISAs based on samples collected throughout the infection (n = 121). P-values (p), Odds Ratio (OR), and 95% confidence interval (CI) of McNemar test are listed for every comparison between two serological tests. P-values that are significant after correction for multiple comparisons are typeset in bold. (XLSX) [file pntd.0009280.s003.xlsx]

## Sheet: Tabelle1
	BNITM IFA vs. EI IIFT	BNITM IFA vs. BB ELISA	BNITM IFA vs. EI ELISA	BNITM IFA vs. VB ELISA	EI IIFT vs. BB ELISA	EI IIFT vs. EI ELISA	EI IIFT vs. VB ELISA	BB ELISA vs. EI ELISA	BB ELISA vs. VB ELISA	EI ELISA vs. VB ELISA
IgM
p	0.8036	<0.0001	1	<0.0001	<0.0001	0.6776	<0.0001	<0.0001	0.0005	<0.0001
OR	0.78	18.50	1.11	48.0	19.5	1.30	50.0	0.03	25.0	93.0
CI	0.30 to 2.01	4.92 to 69.53	0.4601 to 2.66	8.35 to 275.88	5.20 to 73.18	0.58 to 2.90	8.70 to 287.21	0.005 to 0.17	2.53 to 247.23	9.63 to 898.57
IgG
p	0.25	0.0313	0.0001	<0.0001	0.25	0.001	<0.0001	0.0078	<0.0001	0.001
OR	0.14	0.08	0.03	0.02	0.14	0.04	0.02	0.06	0.02	14
CI	0.01 to 1.53	0.01 to 0.78	0 to 0.34	0 to 0.18	0.01 to 1.53	0 to 0.43	0 to 0.20	0 to 0.59	0 to 0.23	2.36 to 83.27
