# Supplementary material for: Comparison of diagnostic performances of ten different immunoassays detecting anti-CCHFV IgM and IgG antibodies from acute to subsided phases of Crimean-Congo hemorrhagic fever
Source: PLoS Negl Trop Dis. 2021 Mar 15;15(3):e0009280. doi: 10.1371/journal.pntd.0009280 (PMC7993781; doi:10.1371/journal.pntd.0009280)
Supplement: S2 Table — Comparison of BNITM IgM IFA, EUROIMMUN IgM IIFT, BLACKBOX IgM ELISA, EUROIMMUN IgM ELISA and VectorBest IgM ELISA results with respect to phase of infection. Number and percentage of positive agreement are listed for every comparison. The dataset comprises 121 sequential samples (25 samples from acute phase, 13 samples from convalescent phase, 83 samples from subsided phase) collected from 16 patients with CCHF. (XLSX) [file pntd.0009280.s004.xlsx]

## Sheet: Tabelle1
Phase of infection		BNITM IFA vs. EI IIFT	BNITM IFA vs. BB ELISA	BNITM IFA vs. EI ELISA	BNITM IFA vs. VB ELISA	EI IIFT vs. BB ELISA	EI IIFT vs. EI ELISA	EI IIFT vs. VB ELISA	BB ELISA vs. EI ELISA	BB ELISA vs. VB ELISA	EI ELISA vs. VB ELISA
acute	n	25	25	25	25	25	25	25	25	25	25
	%	100	100	100	100	100	100	100	100	100	100
convalescent	n	13	13	13	13	13	13	13	13	13	13
	%	100	100	100	100	100	100	100	100	100	100
subsided	n	67	44	64	34	42	60	32	47	71	37
	%	80.7	53.0	77.1	41.0	50.6	72.3	38.6	56.6	85.5	44.6
all phases	n	105	82	102	72	80	98	70	85	109	75
	%	86.8	67.8	84.3	59.5	66.1	81.0	57.9	70.3	90.1	62.0
