# Supplementary material for: Comparison of diagnostic performances of ten different immunoassays detecting anti-CCHFV IgM and IgG antibodies from acute to subsided phases of Crimean-Congo hemorrhagic fever
Source: PLoS Negl Trop Dis. 2021 Mar 15;15(3):e0009280. doi: 10.1371/journal.pntd.0009280 (PMC7993781; doi:10.1371/journal.pntd.0009280)
Supplement: S3 Table — Comparison of BNITM IgG IFA, EUROIMMUN IgG IIFT, BLACKBOX IgG ELISA, EUROIMMUN IgG ELISA and VectorBest IgG ELISA results with respect to phase of infection. Number and percentage of positive agreement are listed for every comparison. The dataset comprises 121 sequential samples (25 samples from acute phase, 13 samples from convalescent phase, 83 samples from subsided phase) collected from 16 patients with CCHF. (XLSX) [file pntd.0009280.s005.xlsx]

## Sheet: Tabelle1
Phase of infection		BNITM IFA vs. EI IIFT	BNITM IFA vs. BB ELISA	BNITM IFA vs. EI ELISA	BNITM IFA vs. VB ELISA	EI IIFT vs. BB ELISA	EI IIFT vs. EI ELISA	EI IIFT vs. VB ELISA	BB ELISA vs. EI ELISA	BB ELISA vs. VB ELISA	EI ELISA vs. VB ELISA
acute	n	22	20	13	3	23	16	6	18	8	13
	%	88.0	80.0	52.0	12.0	92.0	64.0	24.0	72.0	32.0	52.0
convalescent	n	13	13	12	9	13	12	9	12	9	10
	%	100	100	92.3	69.2	100	92.3	69.2	92.3	69.2	76.9
subsided	n	83	82	82	82	82	82	82	83	83	83
	%	100	98.8	98.8	98.8	98.8	98.8	98.8	100	100	100
all phases	n	118	115	107	94	118	110	97	113	100	106
	%	97.5	95.0	88.4	77.7	97.5	90.8	80.0	93.4	82.6	87.6
