# Supplementary material for: Comparison of diagnostic performances of ten different immunoassays detecting anti-CCHFV IgM and IgG antibodies from acute to subsided phases of Crimean-Congo hemorrhagic fever
Source: PLoS Negl Trop Dis. 2021 Mar 15;15(3):e0009280. doi: 10.1371/journal.pntd.0009280 (PMC7993781; doi:10.1371/journal.pntd.0009280)
Supplement: S4 Table — The BNITM IFA is performed on CCHFV-infected Vero-cells at presence of all viral antigens. In the EI IIFT tests, detection of antibodies against CCHFV is performed using recombinant proteins. The two BB ELISAs [18] employ recombinant CCHFV-NP as antigen. The CCHFV-NP was recombinantly expressed in E. coli, purified and directly labelled with horseradish peroxidase. For the BB IgM ELISA, plates are coated with anti-human IgM antibodies. The BB IgG ELISA employs the IgG immune complex binding principle. In this type of ELISA, the recombinantly produced tandem immunoglobulin-like domain of the human FcγR CD32 is used as a capture molecule to bind immune complexes formed between pathogen-specific IgG antibodies and either native or recombinant viral antigens [21]. The wells of the EI ELISAs are coated with a mixture of the recombinant structural proteins of the Crimean-Congo hemorrhagic fever virus. The VB IgM test is a μ-capture ELISA. The VB IgG test is an indirect ELISA using immobilized CCHFV antigen. VectorBest does not provide information about the used antigen. (XLSX) [file pntd.0009280.s006.xlsx]

## Sheet: Tabelle1
Assay	Antigen
BNITM IgM/IgG IFA	Acetone-fixed CCHFV-infected (strain ArD39554) Vero-cells at presence of all viral antigens in their native confirmation including potential posttranslational modifications
EI IgM/IgG IIFT	Mixture of the recombinant structural protein of CCHFV identical to the viral antigens CCHFV-GPC and CCHFV-N
BB IgM/IgG ELISA	CCHFV orthologue of the major bunyavirus antigen, the nucleoprotein, was recombinantly expressed in E.coli, purified and directly labelled with horseradish peroxidase
EI IgM/IgG ELISA	mixture of recombinant antigens of the CCHFV
VB IgM/IgG ELISA	unknown
