# Supplementary material for: Comparison of diagnostic performances of ten different immunoassays detecting anti-CCHFV IgM and IgG antibodies from acute to subsided phases of Crimean-Congo hemorrhagic fever
Source: PLoS Negl Trop Dis. 2021 Mar 15;15(3):e0009280. doi: 10.1371/journal.pntd.0009280 (PMC7993781; doi:10.1371/journal.pntd.0009280)
Supplement: S5 Table — (XLSX) [file pntd.0009280.s007.xlsx]

## Sheet: Tabelle2
ID number	Patient ID	Age in years	Gender	Symptoms onset	Blood sampling date	Days since onset	BNITM in house IFA		Blackbox ELISA		Vectorbest ELISA		EUROIMMUN ELISA			EUROIMMUN IFT
																CCHFV-GPC	CCHFV-N	CCHFV-GPC	CCHFV-N
							IgG (Titer)	IgM (Titer)	IgG (IV)	IgM	IgG	IgM	IgG (RE/ml)	IgG (RE/ml)	IgM (Ratio)	IgG		IgM
							pos: > 20	pos: > 20	pos: > 1,1	pos: > 1,1	pos: > 1,0	pos: > 1,0	pos: > 22	pos: > 22	pos: > 1,1	pos: ≥ 1:100		pos: ≥ 1:10
									bl: 0,9-1,1	bl: 0,9-1,1	bl: 0,8-1,0	bl: 0,8-1,0	bl: 16-21	bl: 16-21	bl: 0,8-1,0	Titer 1:x		Titer 1:x
K14-9A	A 2014	38	m	2014-05-09	2015-11-09	549	1280	20	13.741	3.219	> max	12.755	> 200	> 200	2.143	3200	1000	0	0
K14-10A					2016-08-19	833	320	20	13.919	2.526	> max	9.787	> 200	> 200	1.696	3200	1000	0	0
K14-11A					2017-12-29	1330	640	neg.	13.525	2.457	> max	7.719	> 200	> 200	1.291	3200	1000	0	0
K14-12A					2018-05-22	1474	640	neg.	13.706	3.213	> max	7.502	> 200	> 200	0.958	3200	1000	0	0
K14-13A					2018-12-11	1677	640	neg.	7.33	5.674	> max	7.255	> 200	> 200	0.836	1000	1000	0	0
K14-14A					2019-06-11	1859	640	neg.	7.499	4.749	> max	7.213	> 200	> 200	0.942	3200	1000	0	0
K14-2B	B 2014	16	m	2014-06-06	2014-06-13	7	640	1280	1.373	5.321	0.747	> max	69.2856	76.6002	2.879	100	10	0	320
K14-3B					2014-06-15	9	640	2560	2.051	4.883	0.902	> max	118.942	120.935	3.193	320	100	0	320
K14-4B					2014-06-16	10	1280	640	2.167	4.177	0.503	> max	105.909	113.659	2.922	100	100	0	320
K14-5B					2014-06-21	15	1280	640	3.107	3.072	0.473	17.297	103.347	113.159	2.329	100	100	0	100
K14-6B					2014-07-08	32	1280	320	11.682	4.941	11.511	> max	> 200	> 200	3.738	1000	1000	0	100
K14-7B					2014-09-23	109	1280	320	14.068	3.053	> max	11.137	> 200	> 200	0.767	>3200	>3200	0	10
K14-8B					2015-11-08	520	1280	neg.	13.872	0.323	> max	1.019	> 200	> 200	0.258	1000	3200	0	0
K14-9B					2016-07-05	760	1280	neg.	13.474	0.234	> max	0.743	> 200	> 200	0.298	3200	3200	0	0
K14-10B					2017-11-30	1273	1280	neg.	13.532	0.322	> max	0.788	> 200	> 200	0.249	3200	3200	0	0
K14-5C	C 2014	51	m	2014-05-26	2014-06-01	6	40	320	0.488	5.144	0.669	11.189	7.42084	7.99727	2.011	0	0	100	100
K14-7C					2014-06-03	8	640	640	0.654	6.239	0.116	16.6	9.143	8.69126	2.013	0	0	0	100
K14-8C					2014-06-04	9	640	640	0.802	5.787	0.109	14.904	7.46987	7.97541	1.442	0	32	0	100
K14-9C					2014-06-05	10	1280	640	0.901	5.276	0.145	17.66	15.7191	14.7732	2.3	0	100	0	100
K14-10C					2014-06-08	13	1280	640	1.493	4.926	0.131	13.965	17.6251	14.7404	2.197	0	1000	0	100
K14-11C					2014-06-12	17	1280	1280	5.272	4.69	0.461	15.891	49.1542	41.4588	2.828	100	1000	100	100
K14-12C					2014-06-13	18	5120	1280	7.335	4.745	1.518	> max	89.8511	84.2954	4.061	320	1000	320	100
K14-13C					2014-06-16	21	5120	2560	8.202	1.139	5.788	> max	131.052	127.456	5.394	1000	1000	320	100
K14-14C					2014-11-09	167	640	20	13.54	0.812	> max	4.974	> 200	> 200	1.48	1000	1000	0	0
K14-15C					2016-08-15	812	640	neg.	13.151	1.161	> max	3.901	> 200	> 200	1.107	1000	1000	0	0
K14-16C					2017-11-30	1284	640	neg.	13.06	5.592	> max	3.506	> 200	> 200	1.331	1000	1000	0	0
K14-17C					2018-06-05	1471	640	neg.	13.078	5.609	> max	4.11	> 200	> 200	1.375	3200	1000	0	0
K14-18C					2018-12-13	1662	640	neg.	7.715	2.661	> max	3.567	> 200	> 200	1.42	1000	1000	0	0
K14-19C					2019-06-13	1844	640	neg.	6.714	2.988	> max	3.266	> 200	> 200	2.301	3200	1000	0	0
K14-1D	D 2014	63	m	2014-04-03	2014-04-12	9	5120	5120	2.426	5.529	0.149	> max	10.4484	10.4235	4.312	1000	100	0	>320
K14-2D					2014-05-28	55	2560	1280	13.748	5.639	> max	> max	> 200	> 200	7.823	3200	>3200	10	320
K14-3D					2015-11-10	586	2560	neg.	13.564	5.28	> max	6.037	> 200	> 200	0.881	3200	3200	10	100
K14-4D					2016-08-15	865	2560	neg.	13.735	8.113	> max	4.46	> 200	> 200	0.543	3200	3200	0	0
K14-5D					2017-11-30	1337	2560	neg.	13.499	2.167	> max	3.268	> 200	> 200	0.597	1000	1000	0	0
K14-6D					2018-05-23	1511	1280	neg.	13.091	1.757	> max	4.701	> 200	> 200	0.325	3200	3200	10	10
K14-7D					2018-12-11	1713	1280	neg.	7.663	1.583	> max	2.951	> 200	> 200	0.347	1000	3200	0	0
K14-8D					2019-06-18	1902	1280	neg.	3.342	1.214	> max	2.051	> 200	> 200	0.573	1000	1000	0	0
K14-1E	E 2014	37	f	2014-06-30	2014-07-07	7	1280	1280	2.071	1.975	1.52	10.553	5.5761	6.0082	2.737	100	100	0	320
K14-2E					2014-07-08	8	1280	2560	2.419	2.083	0.218	10.593	8.7569	7.30874	2.973	100	1000	0	320
K14-3E					2014-07-10	10	2560	2560	4.36	5.618	0.193	9.636	16.7978	12.1885	3.369	100	100	0	100
K14-4E					2014-07-11	11	2560	1280	4.894	12.255	0.201	10.065	27.5108	16.9645	3.579	100	1000	10	320
K14-5E					2014-07-12	12	2560	1280	5.303	1.697	0.241	9.231	28.8268	17.2869	3.547	100	1000	0	320
K14-6E					2014-07-16	16	2560	640	5.227	4.175	0.48	8.16	24.0389	16.9809	2.648	100	1000	0	100
K14-7E					2014-09-18	80	10240	640	13.884	10.978	> max	> max	> 200	> 200	3.789	3200	>3200	0	320
K14-8E					2015-11-09	497	10240	640	13.039	3.043	> max	9.316	> 200	> 200	1.476	>3200	>3200	0	0
K14-9E					2016-07-05	736	1280	20	12.996	1.85	> max	6.234	> 200	> 200	0.389	3200	3200	0	10
K14-10E					2017-11-30	1249	2560	neg.	12.838	1.459	> max	4.351	> 200	> 200	0.485	3200	3200	0	0
K14-11E					2018-05-29	1429	2560	neg.	12.655	1.416	> max	4.606	> 200	> 200	0.489	3200	3200	0	0
K14-12E					2018-12-13	1627	2560	neg.	7.593	1.574	> max	3.52	> 200	> 200	0.286	1000	3200	0	0
K14-13E					2019-06-18	1814	2560	neg.	7.226	2.293	> max	3.205	> 200	> 200	0.26	3200	3200	0	0
K15-5A	A 2015	40	m	2015-06-17	2015-06-24	7	1280	1280	0.909	4.95	0.119	15.234	3.44944	3.43443	3.095	100	0	0	320
K15-8A					2015-06-28	9	2560	2560	0.659	5.446	0.171	17.009	3.70072	3.89891	2.924	100	0	0	>320
K15-10A					2015-07-07	20	640	1280	7.783	7.622	3.467	> max	77.4334	70.4035	4.904	100	100	0	320
K15-12A					2015-07-15	28	1280	20	0.631	6.396	0.288	16.981	3.39428	3.31967	3.753	100	0	0	320
K15-13A					2016-09-19	460	1280	40	12.755	2.144	> max	4.566	> 200	> 200	0.693	3200	3200	0	0
K15-14A					2018-12-11	1273	1280	20	7.713	1.252	> max	1.564	> 200	> 200	0.386	1000	1000	0	0
K16-2	A 2016	60	m	2016-07-05	2016-07-13	8	5120	320	3.931	7.383	0.288	16.251	114.252	106.571	4.449	1000	3200	0	320
K16-3					2016-07-14	9	10240	320	4.455	6.693	0.257	15.16	129.582	122.285	4.363	1000	3200	100	320
K16-4					2016-07-15	10	10240	640	5.202	6.17	0.313	14.078	140.306	131.871	3.559	1000	3200	100	320
K16-7					2016-07-18	13	10240	640	6.17	4.832	0.351	9.104	146.689	139.147	2.344	1000	3200	100	320
K16-8					2016-07-19	14	10240	640	5.96	4.138	0.341	8.916	144.044	138.769	2.247	1000	3200	100	320
K16-10					2016-07-21	16	10240	640	6.992	4.766	1.01	10.466	152.233	147.355	2.707	1000	>3200	10	320
K16-14					2016-07-25	20	5120	640	9.045	5.949	3.337	15.641	183.48	166.715	4.493	1000	3200	100	320
K16-15					2016-07-26	21	5120	640	9.052	6.501	4.279	> max	190.648	184.913	4.466	1000	>3200	10	320
K16-16					2017-12-07	520	5120	neg.	12.888	3.807	> max	9.207	> 200	> 200	0.462	3200	>3200	0	100
K16-17					2018-05-22	686	2560	neg.	12.717	3.288	> max	7.808	> 200	> 200	0.356	1000	3200	0	10
K16-18					2018-12-11	889	1280	neg.	7.418	6.379	> max	6.331	> 200	> 200	0.246	3200	3200	0	0
K18-7A	A 2018	unknown	unknown	unknown	2018-12-13	215	2560	neg.	7.569	4.774	> max	3.939	> 200	> 200	0.763	3200	3200	0	0
123	1-2013	10	m	2013-06-02	2013-06-17	15	2560	160	1.595	4.49	0.108	7.819	4.73647	3.89891	3.102	0	100	0	320
249					2013-07-02	30	1280	80	8.041	3.132	7.606	7.711	157.889	161.274	2.442	1000	1000	0	10
study_pat1_A					2014-10-03	488	2560	neg.	13.004	0.457	> max	1.814	> 200	> 200	0.347	3200	3200	0	0
study_pat1_B					2015-11-10	891	1280	neg.	12.272	0.29	> max	0.94	> 200	> 200	0.322	3200	1000	10	0
study_pat1_C					2016-08-15	1170	640	neg.	13.667	0.299	> max	0.701	> 200	> 200	0.643	1000	1000	0	0
study_pat1_D					2017-12-12	1654	640	neg.	11.532	0.294	> max	0.497	> 200	> 200	0.345	1000	1000	10	0
study_pat1_E					2018-05-21	1814	320	neg.	12.248	0.304	> max	0.458	> 200	> 200	0.287	1000	1000	0	0
study_pat1_F					2018-12-11	2018	640	neg.	7.325	0.253	> max	0.415	> 200	> 200	0.381	1000	1000	0	0
study_pat1_G					2019-06-11	2200	640	neg.	7.22	0.394	> max	0.44	> 200	> 200	0.317	1000	1000	0	0
286	4-2013	29	f	2013-06-12	2013-07-18	36	10240	10240	10.616	7.691	10.333	> max	> 200	195.538	5.775	1000	1000	0	100
378					2013-09-02	82	10240	640	12.269	8.254	> max	> max	> 200	> 200	1.233	1000	3200	0	320
study_pat4_A					2014-10-01	476	2560	20	13.268	1.37	> max	3.274	> 200	> 200	0.563	1000	3200	0	0
study_pat4_B					2015-11-10	881	640	neg.	12.916	0.771	> max	1.618	> 200	> 200	0.364	1000	3200	0	0
study_pat4_C					2016-08-15	1160	320	neg.	12.795	0.734	> max	1.321	> 200	> 200	0.219	1000	3200	0	0
study_pat4_D					2017-11-30	1632	640	neg.	12.941	0.565	> max	1.02	> 200	> 200	0.239	1000	3200	0	0
study_pat4_E					2018-05-22	1805	640	neg.	12.848	0.453	> max	0.884	> 200	> 200	0.185	1000	1000	0	0
study_pat4_F					2018-12-13	2010	640	neg.	7.657	0.998	> max	0.938	> 200	> 200	0.193	1000	3200	0	0
study_pat4_G					2019-06-13	2192	640	neg.	6.787	0.878	> max	0.856	> 200	> 200	0.189	1000	1000	0	0
study_pat6_E	6-2013	12	m	2013-05-23	2019-06-11	2210	2560	neg.	7.877	5.408	> max	14.018	> 200	> 200	0.458	3200	3200	0	100
46	7-2013	41	m	2013-05-13	2013-05-29	16	5120	5120	3.25	5.29	0.985	16.094	38.0805	30.1455	1.854	100	1000	0	320
58					2013-06-03	21	1280	640	4.044	3.963	1.366	12.209	36.7085	31.0635	1.612	320	1000	10	320
study_pat7_A					2014-10-01	506	1280	20	12.442	0.419	> max	0.533	> 200	> 200	0.34	1000	1000	0	0
study_pat7_B					2015-11-12	913	>1280	neg.	12.711	0.508	> max	0.53	> 200	> 200	0.422	1000	1000	0	0
study_pat7_C					2017-11-30	1662	1280	neg.	12.065	0.333	> max	0.455	> 200	> 200	0.248	1000	100	0	0
study_pat7_D					2018-05-23	1836	1280	neg.	11.772	0.453	> max	0.473	> 200	> 200	0.313	3200	1000	0	0
study_pat7_E					2018-12-11	2038	1280	neg.	7.397	0.616	> max	0.569	> 200	> 200	0.31	3200	1000	0	0
study_pat7_F					2019-06-13	2222	1280	neg.	6.904	0.433	> max	0.421	> 200	> 200	0.231	1000	320	0	0
study_pat12_A	12-2013	54	m	2013-06-18	2014-09-30	469	2560	80	12.227	1.783	> max	5.218	> 200	> 200	0.379	1000	1000	0	0
study_pat12_B					2015-11-12	877	1280	neg.	12.01	1.108	> max	2.951	> 200	> 200	0.433	1000	1000	0	0
study_pat12_C					2016-07-05	1113	1280	neg.	11.564	0.908	> max	2.585	> 200	> 200	0.363	1000	1000	0	0
study_pat12_D					2017-11-30	1626	640	neg.	11.954	0.698	> max	2.179	> 200	> 200	0.291	1000	1000	0	0
study_pat12_E					2018-05-21	1798	320	neg.	12.353	0.806	> max	2.247	> 200	> 200	0.26	1000	1000	0	0
study_pat12_F					2018-12-11	2002	320	neg.	7.076	1.388	> max	2.196	> 200	> 200	0.166	1000	1000	0	0
study_pat12_G					2019-06-11	2184	320	neg.	7.361	0.732	> max	1.842	> 200	> 200	0.197	1000	1000	0	0
81	13-2013	60	m	2013-06-03	2013-06-11	8	80	80	0.815	5.832	0.148	12.686	5.78322	5.45624	1.507	0	100	0	100
108					2013-06-14	11	1280	80	4.485	6.436	0.629	17.27	54.0906	53.4195	2.338	100	100	0	320
125					2013-06-17	14	1280	160	6.766	4.857	2.23	16.493	85.5014	91.2976	2.245	100	320	0	100
283					2013-07-17	44	640	80	12.361	1.432	> max	4.587	> 200	> 200	0.609	100	320	0	10
study_pat13_A					2015-11-10	890	160	neg.	12.032	0.14	> max	0.168	135.542	154.007	0.225	10	100	0	0
study_pat13_C					2017-11-30	1641	640	neg.	12.872	0.115	> max	0.146	136.019	144.431	0.221	0	100	0	0
study_pat13_D					2018-05-22	1814	160	neg.	12.614	0.132	13.018	0.157	126.343	130.177	0.152	0	100	0	0
296	18-2013	12	m	2013-07-08	2013-07-23	15	2560	2560	7.294	6.415	2.719	13.75	62.9676	64.0654	3.393	100	1000	10	320
study_pat18_A					2014-10-08	457	10240	neg.	13.518	1.992	> max	1.931	> 200	> 200	0.535	3200	3200	0	0
study_pat18_C					2017-12-14	1620	5120	neg.	7.571	1.787	> max	1.319	> 200	> 200	0.273	3200	3200	0	0
study_pat18_D					2018-06-05	1793	2560	neg.	7.485	1.656	> max	1.226	> 200	> 200	0.465	3200	3200	0	0
study_pat18_E					2018-12-11	1982	2560	neg.	7.653	1.551	> max	1.192	> 200	> 200	0.374	3200	3200	0	0
study_pat26 (11)	26-2013	51	m	2013-04-19	2013-05-02	13	160	160	1.685	10.585	0.478	17.754	18.2954	16.4571	3.364	100	320	100	320
study_pat26_A					2014-10-03	532	1280	40	13.589	1.494	> max	2.1	> 200	> 200	0.752	1000	1000	0	10
study_pat26_A					2014-10-03	532	1280	40	7.719	1.828	> max	1.95	> 200	> 200	0.516	1000	1000	0	0
study_pat26_B					2015-11-12	937	2560	neg.	7.654	1.051	> max	1.13	> 200	> 200	0.498	3200	1000	0	0
study_pat26_C					2016-07-05	1173	640	neg.	7.643	1.069	> max	1.12	> 200	> 200	0.521	1000	1000	0	0
study_pat26_D					2017-11-30	1686	320	neg.	7.485	1.111	> max	1.045	> 200	> 200	0.474	1000	1000	0	0
study_pat26_E					2018-05-21	1858	320/640	neg.	7.51	1.015	> max	0.963	> 200	> 200	0.52	3200	1000	0	0
study_pat26_F					2018-12-13	2064	320	neg.	7.526	1.318	> max	0.962	> 200	> 200	0.601	1000	1000	0	0
