# Supplementary material for: Comparison of diagnostic performances of ten different immunoassays detecting anti-CCHFV IgM and IgG antibodies from acute to subsided phases of Crimean-Congo hemorrhagic fever
Source: PLoS Negl Trop Dis. 2021 Mar 15;15(3):e0009280. doi: 10.1371/journal.pntd.0009280 (PMC7993781; doi:10.1371/journal.pntd.0009280)
Supplement: S6 Table — (XLSX) [file pntd.0009280.s008.xlsx]

## Sheet: Results
Number	ID	Age in years	Gender	BNI IFA		Blackbox ELISA		Vectorbest ELISA		EUROIMMUN ELISA					EUROIMMUN IFT
				CCHFV		CCHFV		CCHFV	CCHFV	CCHFV		CCHFV		CCHFV	CCHFV-GPC	CCHFV-N	CCHFV-GPC	CCHFV-N
				IgG (Titer)	IgM (Titer)	IgG	IgM	IgG	IgM	IgG (Ratio)	IgG (RU/ml)	IgG (Ratio)	IgG (RU/ml)	IgM (Ratio)	IgG		IgM
				Results	Results	Results	Results	Results	Results	pos: > 1,1	pos: > 22	pos: > 1,1	pos: > 22	pos: > 1,1	pos: ≥ 1:100		pos: ≥ 1:10
										bl: 0,8-1,0	bl: 16-21	bl: 0,8-1,0	bl: 16-21	bl: 0,8-1,0	Titer 1:x		Titer 1:x
1	K2	38	m	neg.	neg.	neg.	neg.	neg.	neg.	0.316	5.705	0.297	5.965	0.06	0	0	0	0
2	K3	28	m	neg.	neg.	neg.	neg.	neg.	neg.	0.089	< 2	0.083	< 2	0.122	0	0	0	0
3	K4	30	m	neg.	neg.	neg.	neg.	neg.	neg.	0.061	< 2	0.041	< 2	0.075	0	0	0	0
4	K5	40	m	neg.	neg.	neg.	neg.	neg.	neg.	0.084	< 2	0.066	< 2	0.046	0	0	0	0
5	K6	24	f	neg.	neg.	neg.	neg.	neg.	neg.	0.117	< 2	0.095	< 2	0.133	0	0	0	0
6	K7	24	m	neg.	neg.	neg.	neg.	neg.	neg.	0.047	< 2	0.029	< 2	0.081	0	0	0	0
7	K8	45	m	neg.	neg.	neg.	neg.	neg.	neg.	0.047	< 2	0.124	2.511	0.041	0	0	0	0
8	K9	22	m	neg.	neg.	neg.	neg.	neg.	neg.	0.092	< 2	0.136	2.754	0.112	0	0	0	0
9	K10	34	m	neg.	neg.	neg.	neg.	neg.	neg.	0.053	< 2	0.041	< 2	0.149	0	0	0	0
10	K11	38	m	neg.	neg.	neg.	neg.	neg.	neg.	0.151	2.263	0.102	2.073	0.048	0	0	0	0
11	K12	23	m	neg.	neg.	neg.	neg.	neg.	neg.	0.039	< 2	0.024	< 2	0.079	0	0	0	0
12	K13	21	m	neg.	neg.	neg.	neg.	neg.	neg.	0.059	< 2	0.032	< 2	0.046	0	0	0	0
13	K14	37	m	neg.	neg.	neg.	neg.	neg.	neg.	0.053	< 2	0.032	< 2	0.099	0	0	0	0
14	K15	44	m	neg.	neg.	neg.	neg.	neg.	neg.	0.061	< 2	0.054	< 2	0.079	0	0	0	0
15	K16	55	m	neg.	neg.	neg.	neg.	neg.	neg.	0.626	12.182	1.023	21.285	0.066	0	0	0	0
16	K17	40	m	neg.	neg.	neg.	neg.	neg.	neg.	0.042	< 2	0.278	5.576	0.099	0	0	0	0
17	K18	21	m	neg.	neg.	neg.	neg.	neg.	neg.	0.095	< 2	0.477	9.565	0.048	0	0	0	0
18	K19	28	m	neg.	neg.	neg.	neg.	neg.	neg.	0.087	< 2	0.066	< 2	0.056	0	0	0	0
19	K20	30	m	neg.	neg.	neg.	neg.	neg.	neg.	0.098	< 2	0.085	< 2	0.072	0	0	0	0
20	K21	30	m	neg.	neg.	neg.	neg.	neg.	neg.	0.078	< 2	0.192	3.873	0.184	0	0	0	0
21	K22	56	f	neg.	neg.	neg.	neg.	neg.	neg.	0.159	2.438	0.124	2.511	0.155	0	0	0	0
22	K23	45	f	neg.	neg.	neg.	neg.	neg.	neg.	0.117	< 2	0.076	< 2	0.13	0	0	0	0
23	K24	60	m	neg.	neg.	neg.	neg.	neg.	neg.	0.137	< 2	0.095	< 2	0.128	0	0	0	0
24	K25	23	m	neg.	neg.	neg.	neg.	neg.	neg.	0.061	< 2	0.153	3.095	0.133	0	0	0	0
25	K26	23	f	neg.	neg.	neg.	neg.	neg.	neg.	0.087	< 2	0.219	4.408	2.592	0	0	0	0
26	K27	23	m	neg.	neg.	neg.	neg.	neg.	neg.	0.162	2.496	0.151	3.046	0.054	0	0	0	0
27	K29	25	m	neg.	neg.	neg.	neg.	neg.	neg.	0.128	< 2	0.058	< 2	0.079	0	0	0	0
28	K30	25	m	neg.	neg.	neg.	neg.	neg.	neg.	0.165	2.554	0.105	2.122	0.238	0	0	0	0
29	K31	23	m	neg.	neg.	neg.	neg.	neg.	neg.	0.047	< 2	0.022	< 2	0.072	0	0	0	0
30	K32	25	m	neg.	neg.	neg.	neg.	neg.	neg.	0.089	< 2	0.058	< 2	0.079	0	0	0	0
31	K33	43	m	neg.	neg.	neg.	neg.	neg.	neg.	0.106	< 2	0.066	< 2	0.046	0	0	0	0
32	K34	42	m	neg.	neg.	neg.	neg.	neg.	neg.	0.201	3.313	0.153	3.095	0.513	0	0	0	0
33	K35	24	f	neg.	neg.	neg.	neg.	neg.	neg.	0.137	< 2	0.078	< 2	0.182	0	0	0	0
34	K36	22	m	neg.	neg.	neg.	neg.	neg.	neg.	0.148	2.204	0.119	2.414	0.319	0	0	0	0
35	K37	48	m	neg.	neg.	neg.	neg.	neg.	neg.	0.109	< 2	0.08	< 2	0.05	0	0	0	0
36	K38	33	f	neg.	neg.	neg.	neg.	neg.	neg.	0.095	< 2	0.044	< 2	0.642	0	0	0	0
37	K40	59	m	neg.	neg.	neg.	neg.	neg.	neg.	0.047	< 2	0.024	< 2	0.066	0	0	0	0
38	K41	46	m	neg.	neg.	neg.	neg.	neg.	neg.	0.078	< 2	0.044	< 2	0.451	0	0	0	0
39	K42	53	m	neg.	neg.	neg.	neg.	neg.	neg.	0.075	< 2	0.054	< 2	0.209	0	0	0	0
40	K43	45	m	neg.	neg.	neg.	neg.	neg.	neg.	0.154	2.321	0.132	2.657	0.296	0	0	0	0
41	K45	27	m	neg.	neg.	neg.	neg.	neg.	neg.	0.173	2.729	0.127	2.559	0.079	0	0	0	0
42	K46	32	m	neg.	neg.	neg.	neg.	neg.	neg.	0.059	< 2	0.041	< 2	0.06	0	0	0	0
43	K47	43	m	neg.	neg.	neg.	neg.	neg.	neg.	0.089	< 2	0.058	< 2	0.096	0	0	0	0
44	K48	24	f	neg.	neg.	neg.	neg.	neg.	neg.	0.092	< 2	0.054	< 2	0.248	0	0	0	0
45	K49	21	m	neg.	neg.	neg.	neg.	neg.	neg.	0.067	< 2	0.051	< 2	0.094	0	0	0	0
46	K50	48	m	neg.	neg.	neg.	neg.	neg.	neg.	0.056	< 2	0.029	< 2	0.053	0	0	0	0
47	K51	56	m	neg.	neg.	neg.	neg.	neg.	neg.	0.162	2.496	0.11	2.219	0.069	0	0	0	0
48	K52	41	m	neg.	neg.	neg.	neg.	neg.	neg.	0.173	2.729	0.136	2.754	0.106	0	0	0	0
49	K53	36	f	neg.	neg.	neg.	neg.	neg.	neg.	0.098	< 2	0.056	< 2	0.147	0	0	0	0
50	K54	57	f	neg.	neg.	neg.	neg.	neg.	neg.	0.165	2.554	0.114	2.316	0.108	0	0	0	0
51	K55	25	m	neg.	neg.	neg.	neg.	neg.	neg.	0.254	4.421	0.18	3.63	0.099	0	0	0	0
52	K56	42	m	neg.	neg.	neg.	neg.	neg.	neg.	0.109	< 2	0.063	< 2	0.131	100	0	0	0
53	K57	32	m	neg.	neg.	neg.	neg.	neg.	neg.	0.106	< 2	0.063	< 2	0.087	0	0	0	0
54	K58	20	m	neg.	neg.	neg.	neg.	neg.	neg.	0.084	< 2	0.056	< 2	0.475	0	0	0	0
55	K59	28	m	neg.	neg.	neg.	neg.	neg.	neg.	0.159	2.438	0.102	2.073	0.268	0	0	0	0
56	K60	32	m	neg.	neg.	neg.	neg.	neg.	neg.	0.115	< 2	0.066	< 2	0.122	100	0	0	0
57	K61	27	m	neg.	neg.	neg.	neg.	neg.	neg.	0.106	< 2	0.071	< 2	0.335	320	0	0	0
58	K62	23	m	neg.	neg.	neg.	neg.	neg.	neg.	0.156	2.379	0.112	2.268	0.239	0	0	0	0
59	K63	42	f	neg.	neg.	neg.	neg.	neg.	neg.	0.19	3.079	0.136	2.754	0.459	0	0	0	0
60	K64	34	f	neg.	neg.	neg.	neg.	neg.	neg.	0.089	< 2	0.051	< 2	0.204	0	0	0	0
